# Supplementary material for: Numerical stress analysis of the iris tissue induced by pupil expansion: Comparison of commercial devices
Source: PLoS One. 2018 Mar 14;13(3):e0194141. doi: 10.1371/journal.pone.0194141 (PMC5851615; doi:10.1371/journal.pone.0194141)
Supplement: S1 File — (XLSX) [file pone.0194141.s006.xlsx]

## Sheet: Stresses
		APX	Iris hooks	Malyugin	Spiralis	APX:Spiralis	Hooks:Spiralis	Maly:Spiralis					COMAPRISON
	Stroma (Max) (kPa)	272.2	155.8	516.3	98.32	2.76851	1.58462	5.25122					APX	Iris hooks	Malyugin
	Stroma (Av) (kPa)	204.4	133.8	262.6	89.89	2.27389	1.48849	2.92135			Stroma (Max)	Stroma (Max)	176.851	58.4622	425.122
	Muscles (Max) (kPa)	6446	5680	2144	434.5	14.8354	13.0725	4.93441			Stroma (Av)	Stroma (Av)	127.389	48.8486	192.135
	Muscles (Av) (kPa)	5112	5219	1575	377.3	13.5489	13.8325	4.1744			Muscles (Max)	Muscles (Max)	1383.54	1207.25	393.441
											Muscles (Av)	Muscles (Av)	1254.89	1283.25	317.44

## Sheet: Convergence Test
		Elements	Value
	A	2944	2210
	B	3692	2220
	C	7168	4030
	D	14336	9630
	E	50176	27200
	F	93184	27800
		0.03	834
		26966	Min elements
